# Supplementary material for: Desulfovibrio fairfieldensis-Derived Outer Membrane Vesicles Damage Epithelial Barrier and Induce Inflammation and Pyroptosis in Macrophages
Source: Cells. 2022 Dec 25;12(1):89. doi: 10.3390/cells12010089 (PMC9818291; doi:10.3390/cells12010089)
Supplement: Supplementary file 1 [file cells-12-00089-s001.zip]

Archive with 1 entries (1 files):
- cells-2086755-supplementary.pdf
